# Supplementary material for: Molecular Characterization of Circulating Plasma Cells in Patients with Active Systemic Lupus Erythematosus
Source: PLoS One. 2012 Sep 21;7(9):e44362. doi: 10.1371/journal.pone.0044362 (PMC3448624; doi:10.1371/journal.pone.0044362)
Supplement: Table S1 — List of genes in the order they appear in Figure 1 Heatmap. The column heading Log 2 difference is the difference in gene expression between Tonsil plasma cells (Tonsil PC) and the remaining tonsil non-Ig secreting B cells (Naïve; GCF- germinal center founder/activated naïve; GC- germinal center; Memory). Fold change represents the fold change for the log 2 difference calculated. Yellow highlighted genes represent the probe sets and corresponding genes that appear more than once as differentially expressed genes. Black font represents genes upregulated in Tonsil PC compared to the remaining tonsil non-Ig secreting B cells and red font are genes that are differentially downregulated in Tonsil PC compared to the remaining tonsil non-Ig secreting B cells. (XLSX) [file pone.0044362.s001.xlsx]

## Sheet: final list after affy unkn adde
UNIQID	NAME	Log 2 Difference	Fold change
216541_x_at	IGHG1, IGHM	6.84044	114.598
211835_at	IGKV1-5	6.72905	106.083
211642_at	MGC27165	6.58723	96.1511
211649_x_at	IGHA1; IGHG1; IGHM	6.515	91.4555
217084_at	IGHM	6.46038	88.058
216846_at	IGLV2-18, IGLV3-19	6.35469	81.8377
217217_at	MGC27165	6.13758	70.4037
219360_s_at	TRPM4	6.12942	70.0064
203698_s_at	FRZB	6.09479	68.3461
217145_at	IGK; IGKC	6.01995	64.8912
211633_x_at	ICAP-1A	5.97215	62.7762
216430_x_at	IGL@	5.91301	60.255
216829_at	IGKC	5.90591	59.9592
211635_x_at	IGHG3	5.76803	54.4941
215777_at	IGLV4-60	5.73399	53.2235
201131_s_at	CDH1	5.66994	50.9123
217320_at		5.6318	49.5839
222068_s_at	LOC123872	5.59607	48.3708
211634_x_at	IGHG3	5.57024	47.5125
216557_x_at	IGHA1, IGHD; IGHG1, IGHG3, IGHM, IGHV3-48, IGHV4-31	5.52378	46.0068
202177_at	MGC5560	5.51558	45.7463
211655_at	IGL@	5.50424	45.3881
216365_x_at	IGLV3-19	5.48852	44.8961
217231_s_at	MAST1	5.44158	43.4591
221286_s_at	PACAP	5.42893	43.0794
201286_at	SDC1	5.42445	42.9458
216853_x_at	IGLJ3	5.3862	41.8224
216412_x_at	IGL@	5.32651	40.1273
211640_x_at	IGHG3	5.31959	39.9353
211641_x_at	IGHM	5.31682	39.8587
219118_at	FKBP11	5.31554	39.8233
201206_s_at	RRBP1	5.30649	39.5743
211639_x_at	IGHM	5.29589	39.2847
215949_x_at	IGHM	5.27949	38.8405
201656_at	ITGA6	5.2705	38.5992
217360_x_at	IGHA1, IGHG1, IGHG3, IGHM, IGHV4-31	5.26223	38.3785
201204_s_at	RRBP1	5.26039	38.3297
211868_x_at	IGHA1, IGHA2; IGHD, IGHG1, IGHG2, IGHG3,IGHM, IGHV3-48, IGHV4-31	5.23708	37.7152
217179_x_at	IGL@	5.20935	36.9973
216573_at	IGLV1-40, IGLV1-44	5.17297	36.0762
216560_x_at	IGL@	5.16417	35.8568
214973_x_at	IGHD	5.14858	35.4713
216491_x_at	IGHM	5.14347	35.3458
211881_x_at	IGLJ3	5.10319	34.3726
211650_x_at	IGHM	5.09802	34.2498
217157_x_at	IGK LOCUS, IGKC	5.05328	33.204
205903_s_at	KCNN3	5.04585	33.0332
219159_s_at	CRACC	5.02493	32.5578
216510_x_at	IGHA1, IGHG1, ,IGHM, IGHV3-23, IGHV4-31,	5.00457	32.1016
211878_at	IGHG3	4.97887	31.5347
217281_x_at	IGHG3	4.96565	31.2472
219270_at	CHAC1	4.89343	29.7214
215214_at	IGL@	4.86949	29.2324
217198_x_at	IGHA2, IGHD, IGHG1	4.85958	29.0321
211798_x_at	IGLJ3	4.81486	28.1461
217384_x_at	IGHV3-48, IGKV3-20	4.81408	28.1309
215035_at	IGL@	4.77374	27.3551
217227_x_at	IGL@	4.77222	27.3264
211637_x_at	IGHM	4.71937	26.3435
217258_x_at	IGLV1-40, IGLV1-44	4.69237	25.855
216542_x_at	IGHA1, IGHG1, IGHM	4.65233	25.1472
211908_x_at	IGHM	4.64444	25.01
214455_at	HIST1H2BC	4.61288	24.4689
216517_at	IGKV1D-8	4.61265	24.4651
203675_at	NUCB2	4.61234	24.4597
217235_x_at	IGLJ3	4.54956	23.4182
213355_at	ST3GALVI	4.52428	23.0115
214768_x_at	IGKC	4.5237	23.0021
219117_s_at	FKBP11	4.49742	22.587
218436_at	SIL1	4.4439	21.7644
211648_at	IGHG1,IGHM	4.43377	21.6121
214777_at	IGKC	4.3869	20.9213
211643_x_at	IGKC	4.38622	20.9114
203697_at	FRZB	4.3609	20.5476
201923_at	PRDX4	4.29582	19.6414
204044_at	QPRT	4.27582	19.3709
219274_at	NET-2	4.25548	19.0998
209183_s_at	DEPP	4.24761	18.9958
221029_s_at	WNT5B	4.23732	18.8608
208320_at	CABP1	4.21794	18.6091
201005_at	CD9	4.21579	18.5815
214446_at	ELL2	4.19302	18.2904
217239_x_at	LOC100508797	4.1401	17.6317
205692_s_at	CD38	4.13251	17.5392
211636_at	IGHA1;IGHA2;IGHG1;IGHG4;IGHM; IGHV4-31	4.1065	17.2258
218618_s_at	FAD104	4.09183	17.0515
200670_at	XBP1	4.08991	17.0289
219003_s_at	MANEA	4.05545	16.6269
215177_s_at	ITGA6	4.04516	16.5087
214228_x_at	TNFRSF4	4.03268	16.3665
217000_at		3.98721	15.8588
217192_s_at	PRDM1	3.98409	15.8246
221921_s_at	NECL1	3.95162	15.4723
205017_s_at	MBNL2	3.93822	15.3293
212592_at	IGJ	3.93819	15.329
218051_s_at	NT5DC2	3.93453	15.2902
214788_x_at	DDN	3.92014	15.1384
221004_s_at	ITM2C	3.91097	15.0425
222015_at	CSNK1E	3.90907	15.0227
204427_s_at	RNP24	3.88565	14.7808
217378_x_at		3.88098	14.7331
218409_s_at	DNAJC1	3.87799	14.7025
204457_s_at	GAS1	3.87304	14.6522
208983_s_at	PECAM1	3.86798	14.6008
216576_x_at	IGK, IGKC	3.85632	14.4833
209101_at	CTGF	3.81245	14.0496
206641_at	TNFRSF17	3.80259	13.9538
216894_x_at	CDKN1C	3.79002	13.8328
208116_s_at	MAN1A1	3.77085	13.6502
211647_x_at	IGHG1;IGHM	3.76685	13.6124
210041_s_at	PGM3	3.75809	13.53
208215_x_at	DRD4	3.73164	13.2842
221977_at	TBX2	3.70916	13.0788
220061_at	ACSM5	3.68845	12.8924
215779_s_at	HIST1H2BG	3.68547	12.8658
219505_at	CECR1	3.67892	12.8075
212097_at	CAV1	3.67593	12.781
207450_s_at	RPF-1	3.67342	12.7588
216686_at	ANKRD36BP2	3.6359	12.4313
216892_at	IGHG1	3.63348	12.4104
201942_s_at	CPD	3.61837	12.2811
201287_s_at	SDC1	3.61754	12.2741
202241_at	C8FW	3.59569	12.0896
209021_x_at	ATG13	3.5918	12.057
216984_x_at	IGLJ3	3.58909	12.0344
205555_s_at	MSX2	3.56918	11.8695
202336_s_at	PAM	3.5492	11.7062
203293_s_at	LMAN1	3.526	11.5194
210055_at	TSHR	3.52359	11.5002
206866_at	CDH4	3.52196	11.4873
207237_at	KCNA3	3.51985	11.4705
206249_at	MAP3K13	3.51784	11.4545
209114_at	TSPAN-1	3.50495	11.3526
211182_x_at	RUNX1	3.50188	11.3285
213479_at	NPTX2	3.49934	11.3085
202558_s_at	STCH	3.48326	11.1832
219135_s_at	FLJ12681	3.46036	11.0071
204547_at	RAB40B	3.44739	10.9086
214540_at	H2BFN	3.44054	10.8569
208087_s_at	ZBP1	3.43908	10.8459
221788_at	PGM3	3.43634	10.8253
220414_at	CLSP	3.43486	10.8143
218035_s_at	RBM47	3.4301	10.7786
220828_s_at	FLJ11292	3.42611	10.7489
215946_x_at	IGLL3P	3.4261	10.7487
211645_x_at	IGKC	3.41755	10.6852
219949_at	LRRC2	3.40524	10.5945
209983_s_at	NRXN2	3.40049	10.5597
212902_at	SEC24A	3.39809	10.5421
213182_x_at	CDKN1C	3.39562	10.5241
210942_s_at	ST3GALVI	3.39356	10.509
214570_x_at	POM121L1	3.3777	10.3942
218927_s_at	C4S-2	3.34173	10.1382
203391_at	FKBP2	3.33051	10.0597
200598_s_at	TRA1	3.33043	10.0591
204963_at	SSPN	3.32763	10.0396
206430_at	CDX1	3.31978	9.98512
217480_x_at	IGKC	3.30866	9.90848
202075_s_at	PLTP	3.30722	9.8986
219920_s_at	GMPPB	3.2992	9.84369
214836_x_at	IGKC	3.29605	9.82225
212067_s_at	C1R	3.29431	9.8104
200999_s_at	CKAP4	3.29365	9.80589
217790_s_at	SSR3	3.27634	9.68897
211644_x_at	IGKC	3.27549	9.68321
203827_at	WIPI1	3.27501	9.68004
214147_at	C1orf175	3.27495	9.67962
214099_s_at	PDE4DIP	3.27337	9.66903
220520_s_at	NUP62CL	3.271	9.65314
210387_at	HIST1H2BG	3.26949	9.64303
203952_at	ATF6	3.26582	9.61856
205430_at	BMP5	3.26369	9.60439
218272_at	TTC38	3.26347	9.60289
217236_x_at	IGHM	3.25602	9.55343
217369_at	IGHG1	3.25494	9.5463
204254_s_at	VDR	3.2519	9.52618
221141_x_at	EPN1	3.24894	9.50666
209357_at	CITED2	3.24582	9.48614
219888_at	SPAG4	3.24062	9.45197
204922_at	C11orf80	3.23905	9.44172
221760_at	MAN1A1	3.23574	9.42006
203921_at	CHST2	3.23204	9.39597
202083_s_at	SEC14L1	3.22941	9.37883
219283_at	C1GALT2	3.20871	9.24526
214887_at	CG018	3.18973	9.12442
202375_at	SEC24D	3.18798	9.11331
201004_at	SSR4	3.18701	9.10723
218537_at	HPIP	3.18688	9.10638
202708_s_at	HIST2H2BE	3.18543	9.09725
216433_s_at	PRDM2	3.17886	9.05593
205141_at	ANG	3.17719	9.04542
215209_at	SEC24D	3.16871	8.99243
215454_x_at	SFTPC	3.164	8.96309
202027_at	C22orf5	3.14945	8.87315
213435_at	SATB2	3.1455	8.84893
202175_at	CHPF	3.11941	8.69033
206665_s_at	BCL2L1	3.11692	8.67533
214469_at	HIST1H2AE	3.11583	8.6688
206326_at	GRP	3.10904	8.62809
203640_at	PRO2032	3.10212	8.58677
201203_s_at	RRBP1	3.10188	8.58537
202912_at	ADM	3.09871	8.56651
222156_x_at	CPR8	3.09405	8.53892
204002_s_at	ICA1	3.07553	8.42997
217148_x_at	IGLJ3	3.06194	8.35093
208499_s_at	DNAJC3	3.06179	8.35008
219942_at	MYLC2A	3.05736	8.32447
222067_x_at	HIST1H2BD	3.05595	8.31634
221068_at	KANK2	3.05568	8.31478
221253_s_at	MUTED, TXNDC5	3.05219	8.2947
215540_at	TRA@	3.05103	8.28803
216207_x_at	IGKV1D-13	3.04587	8.25846
219534_x_at	CDKN1C	3.04307	8.24246
207192_at	DNASE1L2	3.04147	8.23327
206366_x_at	XCL1	3.03755	8.21097
204426_at	RNP24	3.03723	8.20912
216687_x_at	UGT2B15	3.03207	8.1798
209975_at	CYP2E1	3.02998	8.168
210640_s_at	GPR30	3.01598	8.08913
211458_s_at	GABARAPL3	3.01426	8.07949
205844_at	VNN1	3.01424	8.07933
217444_at		3.01367	8.07616
214696_at	C17orf91	3.00952	8.05299
216404_at	SCA8	3.00433	8.02402
200998_s_at	CKAP4	3.00343	8.01904
203065_s_at	CAV1	3.00232	8.01287
220191_at	AMP18	2.99597	7.97769
220508_at	KCNMB3L	2.99379	7.96565
216401_x_at		2.99173	7.95425
209911_x_at	HIST1H2BD	2.98907	7.93961
220024_s_at	PRX	2.98032	7.89161
209398_at	HIST1H1C	2.97583	7.86709
217716_s_at	SEC61A1	2.97356	7.85471
211373_s_at	PSEN2	2.9726	7.84949
207635_s_at	KCNH1	2.96472	7.80673
202655_at	ARMET	2.96416	7.80372
217711_at	TEK	2.96305	7.79773
205018_s_at	MBNL2	2.9593	7.77748
212821_at	PLEKHG3	2.9552	7.75539
205973_at	FEZ1	2.95451	7.75168
215910_s_at	FNDC3A	2.95381	7.74794
46142_at	LMF1	2.95361	7.74683
210534_s_at	EPPB9	2.94977	7.72624
202064_s_at	SEL1L	2.94965	7.72563
204136_at	COL7A1	2.94293	7.68974
203030_s_at	PTPRN2	2.94053	7.67692
221511_x_at	CPR8	2.93964	7.67221
205156_s_at	ACCN2	2.92801	7.61062
213953_at	KRT20	2.92244	7.58129
216450_x_at	HSP90B1	2.91578	7.54634
211265_at	PTGER3	2.91023	7.51739
205639_at	AOAH	2.90627	7.49676
207427_at	ACR	2.89724	7.45002
213723_s_at	IDUA	2.89153	7.42057
209116_x_at	HBB	2.89045	7.415
210512_s_at	VEGF	2.88689	7.39672
209244_s_at	KIF1C	2.88375	7.38066
212338_at	MYO1D	2.88325	7.37808
209880_s_at	SELPLG	2.88295	7.37658
221349_at	VPREB1	2.88262	7.37488
39248_at	AQP3	2.87869	7.3548
211353_at	PAL	2.87236	7.32264
207355_at	SLC1A7	2.86809	7.30098
206213_at	WNT10B	2.86583	7.28955
215325_x_at	C19orf26	2.86404	7.28054
217073_x_at	APOA1	2.86225	7.2715
217022_s_at	MGC27165	2.85674	7.24374
202842_s_at	DNAJB9	2.85571	7.23861
216558_x_at	IGHA1, IGHD, IGHG1, IGHG2, IGHG3, IGHM, IGH4-31	2.85342	7.22713
205714_s_at	BLu	2.85323	7.22614
210442_at	IL1RL1	2.85008	7.21038
207620_s_at	CASK	2.84301	7.17515
65086_at	YIPF2	2.84265	7.17337
207310_s_at	NOS1	2.84095	7.16492
216483_s_at	C19orf10	2.83861	7.15333
220424_at	NPHS2	2.8367	7.14382
219776_s_at		2.83515	7.13619
208397_x_at	KCNJ5	2.83439	7.13243
206045_s_at	NOL4	2.82754	7.0986
208579_x_at	HIST1H2BK	2.82565	7.08932
205222_at	EHHADH	2.81737	7.04877
211048_s_at	ERP70	2.80888	7.00738
202671_s_at	PDXK	2.80748	7.00058
202608_s_at	NDST1	2.80605	6.99367
205862_at	GREB1	2.80351	6.98137
204415_at	G1P3	2.80322	6.97997
201389_at	ITGA5	2.8012	6.97019
220827_at	FLJ11117	2.7951	6.94078
216464_x_at	GPR44	2.79283	6.92986
211646_at	IGHA1;IGHG3;IGHG2;IGHM; IGHG1	2.79102	6.92118
214522_x_at	HIST1H2AD	2.78819	6.90763
208401_s_at	GLP1R	2.78676	6.90078
208131_s_at	PTGIS	2.78617	6.89797
219550_at	RBIG1	2.78268	6.88131
205309_at	ASML3B	2.78048	6.8708
203955_at	KIAA0649	2.77861	6.86191
219961_s_at	C20orf19	2.77652	6.85196
218509_at	FLJ13055	2.77397	6.83989
203987_at	FZD6	2.77385	6.83931
215442_s_at	TSHR	2.77131	6.8273
213540_at	HSD17B8	2.76972	6.81976
207961_x_at	MYH11	2.76768	6.81013
202557_at	STCH	2.76609	6.80261
203857_s_at	PDIR	2.76479	6.7965
206686_at	PDK1	2.76439	6.79462
208416_s_at	SPTB	2.76389	6.79224
204255_s_at	VDR	2.76304	6.78827
216343_at	PCDHGA3	2.7616	6.7815
208658_at	ERP70	2.75926	6.77049
217787_s_at	GALNT2	2.75729	6.76126
222190_s_at	C16orf58	2.75593	6.7549
221739_at	IL27w	2.75296	6.74097
216372_at		2.74174	6.68879
215081_at	KIAA1024	2.74106	6.6856
218018_at	C21orf97	2.73905	6.67629
208574_at	SOX14	2.73634	6.66376
205906_at	FOXJ1	2.73565	6.66059
216743_at		2.73049	6.63681
211050_x_at	LOC100134822, LOC100288069	2.72862	6.62821
211626_x_at	ERG	2.72754	6.62324
205662_at	EPPB9	2.72222	6.59888
209340_at	UAP1	2.71968	6.58726
218358_at	CRELD2	2.71368	6.55994
211242_x_at	KIR2DL4	2.71366	6.55982
211817_s_at	KCNJ5	2.71149	6.54998
204979_s_at	SH3BGR	2.71147	6.54988
204805_s_at	TGM2	2.71051	6.54552
1255_g_at	GUCA1A	2.70766	6.5326
216617_s_at	MAG	2.70477	6.51952
200616_s_at	MLEC	2.70354	6.51399
203628_at	IGF1R	2.69854	6.49146
219042_at	LZTS1	2.6952	6.47642
208602_x_at	CD6	2.69332	6.468
207156_at	HIST1H2AG	2.69246	6.46416
211852_s_at	ATRN	2.69167	6.46061
211032_at	COBLL1	2.68671	6.43842
202304_at	FNDC3A	2.68615	6.43594
200698_at	KDELR2	2.68613	6.43587
209182_s_at	DEPP	2.6855	6.43302
214845_s_at	CALU	2.68004	6.40872
207538_at	IL4	2.67716	6.39595
209035_at	MDK	2.67609	6.39123
214290_s_at	HIST2H2AA	2.67568	6.38941
215517_at	PYGO1	2.67499	6.38633
204740_at	CNK1	2.67172	6.37188
219716_at	APOL6	2.66792	6.35511
216667_at	ECRP; RNASE2	2.66567	6.34522
220478_at	APOL5	2.66361	6.33618
220555_s_at	PDZD7	2.66303	6.3336
203041_s_at	LAMP2	2.66254	6.33146
215173_at	LRRC50	2.65935	6.31748
220707_s_at	FOXRED2	2.65647	6.30487
210332_at	ACHE	2.65358	6.29228
211226_at	GALR2	2.65356	6.29219
213112_s_at	SQSTM1	2.65087	6.28046
213985_s_at	R32184_3	2.65049	6.27882
206110_at	HIST1H3H	2.64982	6.27588
210456_at	PCYT1B	2.64911	6.27279
201907_x_at	DVL3	2.64878	6.27135
211632_at	IGHD;IGHG1;IGHM	2.64727	6.2648
201399_s_at	TRAM	2.64724	6.26467
200599_s_at	TRA1	2.64351	6.24848
200929_at	TMP21	2.63913	6.22956
206736_x_at	CHRNA4	2.63796	6.2245
207112_s_at	GAB1	2.63346	6.20511
215659_at	GSDMB	2.63147	6.19655
213836_s_at	WIPI1	2.62922	6.18691
219066_at	MDS018	2.62133	6.15317
202062_s_at	SEL1L	2.62081	6.15097
219944_at	CLIP4	2.61883	6.14251
201943_s_at	CPD	2.61588	6.12998
205710_at	LRP2	2.61397	6.12187
217283_at		2.61394	6.12172
212419_at	ZCCHC24	2.61082	6.10852
215721_at	IGHG3	2.60839	6.09825
1598_g_at	GAS6	2.60428	6.08088
212029_s_at	PTOV1	2.60249	6.07332
213536_s_at	UBE2I	2.59726	6.05137
218194_at	REXO2	2.59359	6.03598
205174_s_at	QPCT	2.59115	6.02577
206303_s_at	NUDT4	2.58824	6.01364
215915_at	CED-6	2.5847	5.9989
221295_at	CIDEA	2.5833	5.99311
204486_at	KCNQ1	2.57769	5.96982
211574_s_at	MCP	2.57458	5.95697
220662_s_at	HEYL	2.57114	5.94281
213555_at	RWDD2A	2.57065	5.94077
214151_s_at	PIGB	2.56779	5.92899
208689_s_at	RPN2	2.56734	5.92715
216875_x_at	HAB1	2.56677	5.9248
208373_s_at	P2RY6	2.56558	5.91991
203133_at	SEC61B	2.5645	5.9155
213964_x_at		2.56417	5.91416
204204_at	SLC31A2	2.56406	5.91369
220270_at	TDRD4	2.56319	5.91011
207084_at	POU3F2	2.56023	5.89803
221156_x_at	CPR8	2.55497	5.87656
206266_at	GPLD1	2.55452	5.87472
220786_s_at	SLC38A4	2.55027	5.85743
212345_s_at	CREB3L2	2.55009	5.85669
200968_s_at	PPIB	2.54874	5.85125
216378_at		2.54618	5.84085
208060_at	PAX7	2.54196	5.82381
221790_s_at	ARH	2.54137	5.82143
215678_at		2.53665	5.80242
218087_s_at	SORBS1	2.53299	5.78769
221182_at	C1orf129	2.53205	5.78393
211829_s_at	GPR30	2.52956	5.77395
206480_at	LTC4S	2.52728	5.76482
216257_at	HSHUR7SEQ	2.51951	5.73387
202843_at	DNAJB9	2.51949	5.7338
211789_s_at	MONDOA	2.51874	5.73081
208869_s_at	GABARAPL1	2.51813	5.72839
206204_at	GRB14	2.51677	5.72298
213091_at	CRTC1	2.51583	5.71925
200983_x_at	CD59	2.51547	5.71783
204443_at	ARSA	2.51533	5.71729
221024_s_at	SLC2A10	2.5101	5.69661
205843_x_at	CRAT	2.50815	5.68891
209030_s_at	IGSF4	2.50113	5.66128
215443_at	TSHR	2.49648	5.64306
205112_at	PLCE1	2.4964	5.64274
220854_at	PRO0246	2.49531	5.63851
216289_at	GPR144	2.49294	5.62923
216603_at	SLC7A8	2.49212	5.62605
214597_at	SSTR2	2.49212	5.62603
216581_at		2.48361	5.59294
204253_s_at	VDR	2.48285	5.59
206619_at	DKK4	2.4811	5.58323
206328_at	CDH15	2.47941	5.57671
220832_at	TLR8	2.47931	5.57632
200795_at	SPARCL1	2.47441	5.5574
206410_at	NR0B2	2.47294	5.55173
218681_s_at	SDF2L1	2.47171	5.547
222277_at	LOC100287275	2.46102	5.50606
220388_at	C20orf124	2.4568	5.48999
220012_at	ERO1LB	2.45568	5.48572
205957_at	PLXNB3	2.45536	5.48448
200700_s_at	KDELR2	2.45355	5.47762
212900_at	SEC24A	2.45336	5.47691
215594_at		2.45336	5.47688
214763_at	THEA	2.45046	5.46589
218976_at	JDP1	2.45039	5.46565
207015_s_at	ALDH1A2	2.44452	5.44343
202061_s_at	SEL1L	2.44439	5.44296
209690_s_at	DOK4	2.44358	5.43989
221390_s_at	MTMR8	2.44231	5.43511
215176_x_at	IGKC	2.4391	5.42304
207967_at	VPS45	2.43364	5.40256
208201_at	DUX2	2.43196	5.39628
214926_at	SPTAN1	2.43126	5.39365
61734_at	RLP49	2.43071	5.39158
215379_x_at	IGLJ3	2.43051	5.39082
219255_x_at	IL17BR	2.42648	5.37582
219837_s_at	C17	2.42627	5.37501
217163_at	ESR1	2.42343	5.36445
207462_at	GLRA2	2.42333	5.36406
203196_at	ABCC4	2.4227	5.36173
213502_x_at	LOC91316	2.4216	5.35766
204017_at	KDELR3	2.42066	5.35415
215565_at	DTNB	2.42018	5.35239
214025_at	DDX28	2.41683	5.33997
211181_x_at	RUNX1	2.41599	5.33684
206122_at	SOX15	2.41269	5.32466
214018_at	GRIP1	2.40952	5.31298
216417_x_at	HOXB9	2.40937	5.31243
216867_s_at	PDGFA	2.40396	5.29255
212685_s_at	TBL2	2.4009	5.28133
213973_at	RRBP1	2.39857	5.2728
211846_s_at	PVRL1	2.39776	5.26986
209768_s_at	GP1BB	2.39627	5.26442
206844_at	FBP2	2.39524	5.26064
200654_at	P4HB	2.3944	5.2576
215662_at		2.39399	5.25608
221928_at	ACACB	2.39327	5.25346
203102_s_at	MGAT2	2.39162	5.24745
207860_at	NCR1	2.39113	5.24567
217085_at		2.38965	5.24031
216925_s_at	TAL1	2.38796	5.23417
214337_at	COPA	2.38692	5.23041
205069_s_at	GRAF	2.3862	5.22777
219144_at	DUSP26	2.38441	5.22129
214952_at	NCAM1	2.38339	5.21763
209149_s_at	TM9SF1	2.38074	5.20804
218086_at	NPDC1	2.38046	5.20703
221551_x_at	SIAT7D	2.38025	5.20627
214407_x_at	GYPB	2.37978	5.20458
205651_x_at	CGEF2	2.37851	5.20001
220495_s_at	TXNDC15	2.374	5.18375
200770_s_at	LAMC1	2.37342	5.18169
211638_at	IGHM	2.37316	5.18074
215961_at	F12	2.37204	5.17674
211700_s_at	TRO	2.36922	5.16662
203725_at	GADD45A	2.36881	5.16516
218675_at	BOCT	2.36602	5.15518
210782_x_at	GRIN1	2.36565	5.15385
206069_s_at	ACADL	2.36518	5.15218
202082_s_at	SEC14L1	2.36453	5.14984
213559_s_at	ZNF467	2.36378	5.14716
222363_at		2.36208	5.14111
218944_at	PYCRL	2.36138	5.13862
206645_s_at	NR0B1	2.35879	5.12941
205730_s_at	ABLIM3	2.35802	5.12666
213030_s_at	PLXNA2	2.35682	5.12241
207563_s_at	OGT	2.35681	5.12236
219554_at	RHCG	2.35647	5.12117
210401_at	P2RX1	2.35554	5.11785
209546_s_at	APOL1	2.35036	5.09952
213412_at	TJP3	2.35029	5.09926
214750_at	PLAC4	2.34761	5.0898
215672_s_at	KIAA0828	2.34182	5.06942
203913_s_at	HPGD	2.34165	5.06881
211234_x_at	ESR1	2.33874	5.0586
207912_s_at	DAZ	2.33824	5.05685
206817_x_at	TNRC4	2.3375	5.05427
219541_at	LIME1	2.33677	5.05171
202238_s_at	NNMT	2.33207	5.03527
202238_s_at	NNMT	2.33207	5.03527
208526_at	OR2F1	2.33174	5.03413
219147_s_at	C9orf95	2.32905	5.02476
216284_at		2.32623	5.01494
218254_s_at	SAR1B	2.32517	5.01125
219572_at	CADPS2	2.32482	5.01004
205937_at	CGR11	2.32362	5.00588
213458_at	FAM149B1	2.32248	5.00191
202973_x_at	FAM13A1	2.31895	4.98967
220845_at	ACOXL	2.31776	4.98559
208190_s_at	LISCH7	2.31652	4.9813
210074_at	CTSL2	2.31597	4.9794
206215_at	OPCML	2.31468	4.97495
206988_at	CCL25	2.31386	4.97211
213491_x_at	RPN2	2.31289	4.96876
208323_s_at	ANXA13	2.30821	4.95269
213248_at	LOC730101	2.30342	4.93628
216768_x_at	TTC38	2.29897	4.92105
221722_x_at	LZTS1	2.29824	4.91856
208527_x_at	HIST1H2BE	2.29145	4.8955
217124_at	IQCE	2.2914	4.8953
203784_s_at	DDX28	2.29027	4.89147
200628_s_at	WARS	2.28893	4.88694
216441_at		2.28698	4.88034
211259_s_at	BMP7	2.28056	4.85867
207395_at	BTN1A1	2.28007	4.857
206076_at	B7	2.27982	4.85616
207550_at	MPL	2.27732	4.84776
207257_at	EPO	2.27592	4.84307
214900_at	ZKSCAN1	2.27123	4.82735
208508_s_at	OR2J2	2.26706	4.81342
201239_s_at	KIAA0102	2.26213	4.79698
222245_s_at	FER1L4	2.26056	4.79176
207459_x_at	GYPB	2.26054	4.7917
205111_s_at	PLCE1	2.25842	4.78468
213399_x_at	RPN2	2.25714	4.78042
220722_s_at	SLC5A7	2.25621	4.77736
205939_at	CYP3A7	2.25563	4.77544
207208_at	HNRNPG-T	2.25451	4.77174
221939_at	CARM1	2.25353	4.76849
218324_s_at	SPATS2	2.25284	4.7662
221455_s_at	WNT3	2.25195	4.76327
217012_at		2.25017	4.75738
210855_at	GREB1	2.24875	4.75271
204626_s_at	ITGB3	2.24613	4.74407
220470_at	BET1L	2.24593	4.74341
213820_s_at	STARD5	2.24497	4.74029
207980_s_at	CITED2	2.24394	4.73689
209163_at	CYB561	2.24249	4.73213
217545_at	MYH14	2.24119	4.72785
216018_at	RNF5	2.24017	4.72451
221672_s_at	TRAPPC9	2.23978	4.72324
208490_x_at	HIST1H2BF	2.23801	4.71745
215686_x_at	TFAP2B	2.23792	4.71717
207823_s_at	AIF1	2.23786	4.71697
220170_at	ACT	2.23619	4.71151
217029_at		2.23577	4.71014
203070_at	SEMA3B	2.23399	4.70434
212143_s_at	IGFBP3	2.23025	4.69214
208455_at	PVRL1	2.2254	4.6764
222228_s_at	ALKBH4	2.22293	4.66841
202195_s_at	CGI-100	2.22246	4.66689
211936_at	HSPA5	2.22212	4.66578
221566_s_at	NOL3	2.22053	4.66065
210475_at	POU3F1	2.22015	4.65942
215564_at	AREG	2.2199	4.6586
203733_at	MYLE	2.21826	4.65332
205009_at	TFF1	2.2175	4.65088
202011_at	TJP1	2.21626	4.64689
201402_at	ADRBK1	2.21523	4.64355
203811_s_at	DNAJB4	2.21401	4.63964
214990_at	PIGO	2.21397	4.6395
217169_at	IGHA1, IGHG1, IGHM	2.21375	4.6388
202403_s_at	COL1A2	2.21234	4.63427
207265_s_at	KDELR3	2.20961	4.6255
214223_at	PTP4A3	2.20737	4.61833
212736_at	BC008967	2.20707	4.61738
214472_at	HIST1H3D	2.20694	4.61695
208165_s_at	PRSS16	2.20604	4.61408
220279_at	TRIM17	2.20495	4.61058
214841_at	CNIH3	2.20482	4.61017
1438_at	EPHB3	2.20381	4.60694
200757_s_at	CALU	2.20278	4.60366
208523_x_at	HIST1H2BI	2.20211	4.60153
207539_s_at	IL4	2.20006	4.595
202685_s_at	AXL	2.19978	4.59411
217495_x_at	CALCA	2.19953	4.59331
203136_at	RABAC1	2.19929	4.59254
210451_at	PKLR	2.19919	4.59223
218140_x_at	APMCF1	2.19871	4.59068
217793_at	RAB11B	2.19824	4.58919
208168_s_at	CHIT1	2.1967	4.58429
203474_at	IQGAP2	2.19399	4.57569
212524_x_at	H2AFX	2.19387	4.5753
217032_at	FOXD4L1	2.19346	4.57402
219410_at	TMEM45A	2.19252	4.57104
217674_at		2.19229	4.57029
220151_at	C19orf73	2.19228	4.57026
214125_s_at	SPUF	2.19111	4.56657
215045_at	TNRC4	2.18982	4.5625
211061_s_at	MGAT2	2.18902	4.55996
218075_at	AAAS	2.189	4.55989
219488_at	A4GALT	2.18717	4.5541
208253_at	SIGLEC8	2.18672	4.55271
220544_at	TSKS	2.18608	4.55067
219998_at	HSPC159	2.18293	4.54076
221710_x_at	FLJ10647	2.18192	4.53758
207871_s_at	ST7	2.18052	4.53317
214733_s_at	DJ167A19.1	2.1795	4.52996
206521_s_at	GTF2A1	2.17617	4.51951
206128_at	ADRA2C	2.17554	4.51755
217195_at		2.17184	4.50599
204343_at	ABCA3	2.16775	4.49321
204562_at	IRF4	2.16747	4.49234
206424_at	CYP26A1	2.16728	4.49176
208546_x_at	HIST1H2BH	2.1672	4.49151
201906_s_at	HYA22	2.16634	4.48885
214015_at	NAP4	2.16559	4.4865
208057_s_at	GLI2	2.165	4.48467
221023_s_at	KCNH6	2.16092	4.47199
207285_x_at	CSHL1	2.16021	4.4698
210571_s_at	CMAH	2.1593	4.46699
200643_at	HDLBP	2.15731	4.46082
204269_at	PIM2	2.14969	4.43733
202194_at	CGI-100	2.14952	4.43681
205817_at	SIX1	2.14606	4.42617
206800_at	MTHFR	2.146	4.42599
221597_s_at	HSPC171	2.14553	4.42456
207026_s_at	ATP2B3	2.14527	4.42374
216145_at		2.14472	4.42207
219197_s_at	SCUBE2	2.14406	4.42004
203139_at	DAPK1	2.14256	4.41543
218665_at	FZD4	2.14058	4.40939
221383_at	GPR66	2.14043	4.40893
64899_at	LPPR2	2.13616	4.39591
215885_at	SSX3	2.13389	4.38901
217975_at	WBP5	2.1334	4.38751
217510_at	CRX	2.13297	4.3862
205852_at	CDK5R2	2.13226	4.38403
207690_at	ALX3	2.13128	4.38107
208757_at	HSGP25L2G	2.13025	4.37794
209749_s_at	ACE	2.12922	4.37481
210955_at	CASP10	2.12864	4.37306
219051_x_at	METRN	2.12854	4.37274
219050_s_at	C11orf5	2.12703	4.36818
206062_at	GUCA1A	2.1266	4.36687
213597_s_at	HYA22	2.12635	4.36612
216951_at	FCGR1A	2.12607	4.36526
220698_at	MGC4294	2.12357	4.3577
206146_s_at	RHAG	2.12352	4.35757
217441_at	VDU1	2.12302	4.35605
217622_at		2.12238	4.35412
210657_s_at	PNUTL2	2.12131	4.3509
202369_s_at	TRAM2	2.12011	4.34727
220868_s_at	SLC7A10	2.11923	4.34461
213709_at	BHLHB9	2.11826	4.34171
214490_at	ARSF	2.11585	4.33446
215003_at	DGCR9	2.11543	4.33319
216186_at	C1orf20	2.11455	4.33054
202002_at	ACAA2	2.11323	4.32658
217171_at	SMPD1	2.11317	4.32639
219058_x_at	LCN7	2.11295	4.32576
204187_at	GMPR	2.11246	4.32427
216329_at		2.10687	4.30755
219989_s_at	EB-1	2.10595	4.30481
204302_s_at	KIAA0427	2.10556	4.30364
200825_s_at	HYOU1	2.10508	4.30221
217006_x_at	FASN	2.10459	4.30075
214824_at	TRPC1	2.10278	4.29536
206083_at	BAI1	2.10164	4.29197
210357_s_at	C20orf16	2.10113	4.29045
217312_s_at	COL7A1	2.10058	4.28881
200890_s_at	SSR1	2.09971	4.28622
221450_x_at	PCDHB13	2.09823	4.28185
216142_at		2.09748	4.2796
206196_s_at	RPIP8	2.09447	4.27069
215753_at		2.09418	4.26983
209826_at	PPT2	2.09317	4.26686
212093_s_at	MTSG1	2.0896	4.25631
210998_s_at	HGF	2.08855	4.2532
204503_at	EVPL	2.08819	4.25214
210476_s_at	PRLR	2.08798	4.25151
211235_s_at	ESR1	2.08786	4.25116
207800_at	AKAP5	2.08723	4.24931
209485_s_at	OSBPL1A	2.08603	4.24577
201398_s_at	TRAM	2.08558	4.24446
220114_s_at	STAB2	2.08362	4.23869
205304_s_at	KCNJ8	2.07899	4.22511
204552_at	INPP4A	2.07846	4.22357
201596_x_at	KRT18	2.07837	4.22329
218746_at	TAPBP-R	2.07823	4.2229
206894_at	APOA4	2.07634	4.21736
219413_at	ACBD4	2.0762	4.21696
208604_s_at	HOXA3	2.0762	4.21695
213397_x_at	RNASE4	2.07361	4.20938
216787_at		2.0734	4.20879
222226_at	SAA3P	2.07144	4.20306
209923_s_at	BRAP	2.07117	4.20228
203165_s_at	SLC33A1	2.071	4.20179
213732_at	TCF3	2.0708	4.20119
211603_s_at	ETV4	2.07008	4.19911
201701_s_at	PGRMC2	2.06812	4.19341
211577_s_at	IGF1	2.06801	4.19307
212312_at	BCL2L1	2.06722	4.19079
210190_at	STX11	2.06665	4.18914
205764_at		2.06467	4.18338
204548_at	STAR	2.06444	4.18272
207619_at	HCRTR1	2.06371	4.1806
214591_at	KLHL4	2.06304	4.17864
200922_at	KDELR1	2.06281	4.17798
220645_at	FAM55D	2.06043	4.17111
215979_s_at		2.05941	4.16814
209150_s_at	TM9SF1	2.05891	4.16672
220714_at	PRDM14	2.05858	4.16576
217455_s_at	SSTR2	2.05857	4.16573
218609_s_at	NUDT2	2.05813	4.16446
204708_at	MAPK4	2.05767	4.16312
207921_x_at	PAX8	2.05674	4.16046
218417_s_at	FLJ20489	2.05299	4.14966
206584_at	LY96	2.05252	4.14831
217318_x_at	KIR2DL1; KIR2DL2;KIR2DL3;KIR2DL5A;KIR2DL5B, KIR2DS1, KIRDS2, KIRDS3, KIRDS4, KIRDS5, KIR3DP1, LOC727787	2.05226	4.14755
211195_s_at	TP73L	2.0504	4.1422
200967_at	PPIB	2.0497	4.1402
213692_s_at	VDR	2.04918	4.13872
220880_at		2.04747	4.13381
214935_at	NUP62	2.04661	4.13133
206922_at	VCY	2.04545	4.12803
215110_at	MBL1P1	2.04521	4.12732
213157_s_at	WSCD1	2.0448	4.12617
220187_at	STEAP4	2.04469	4.12585
218180_s_at	EPS8R2	2.04406	4.12406
220522_at	CRB1	2.04369	4.12298
220654_at	PPY2	2.04337	4.12209
201096_s_at	ARF4	2.04129	4.11613
215053_at	SRCAP	2.03871	4.10879
221719_s_at	LZTS1	2.03747	4.10525
213661_at	PAMR1	2.03707	4.10412
219366_at	AVEN	2.03653	4.10257
211508_s_at	GH2	2.03357	4.09416
204785_x_at	IFNAR2	2.03112	4.08722
206651_s_at	CPB2	2.02703	4.07564
209217_s_at	JM5	2.02651	4.07418
220022_at	ZNF334	2.02427	4.06785
204168_at	MGST2	2.02123	4.0593
200755_s_at	CALU	2.02104	4.05877
206758_at	EDN2	2.02022	4.05645
211398_at	FGFR2	2.01691	4.04716
207434_s_at	FXYD2	2.01502	4.04185
200701_at	NPC2	2.01319	4.03674
200805_at	C5orf8	2.0126	4.0351
212196_at	IL6ST	2.01054	4.02934
206124_s_at	LLGL1	2.00957	4.02663
221526_x_at	PARD3	2.00847	4.02356
209266_s_at	BIGM103	2.00789	4.02193
210503_at	MAGEA11	2.00749	4.02082
221459_at	PNR	2.00684	4.01901
202099_s_at	DGCR2	2.00683	4.01898
200889_s_at	SSR1	2.0067	4.01861
211307_s_at	FCAR	2.00638	4.01772
210006_at	ABHD14A	2.00587	4.01631
202857_at	TMEM4	2.00442	4.01226
204324_s_at	GOLPH4	2.00373	4.01036
217023_x_at	TPSB2	2.00295	4.00819
220163_s_at	HR	2.00285	4.00791
221441_at	GSCL	2.00189	4.00525
209626_s_at	OSBPL3	2.00178	4.00493
214994_at	APOBEC3G	2.00146	4.00404
209216_at	JM5	2.00118	4.00327
218410_s_at	PGP	1.9999	3.99972
221995_s_at	MRP63	1.99968	3.9991
206442_at	SEMG1	1.99908	3.99745
205806_at	ROM1	1.99738	3.99273
207032_s_at	AEGL1	1.99728	3.99246
215265_at	EMX1	1.99615	3.98934
218678_at	NES	1.99613	3.98928
216291_at	ZNF440	1.99589	3.98863
214129_at	PDE4DIP	1.99515	3.98658
216465_at		1.99514	3.98655
207067_s_at	HDC	1.99437	3.98443
204654_s_at	TFAP2A	1.99423	3.98403
201011_at	RPN1	1.99378	3.9828
218203_at	ALG5	1.9929	3.98036
214088_s_at	FUT3	1.99265	3.97968
201801_s_at	SLC29A1	1.99186	3.97751
213764_s_at	MFAP5	1.99147	3.97643
211253_x_at	PYY	1.99039	3.97344
213620_s_at	ICAM2	1.98653	3.96283
205952_at	KCNK3	1.98642	3.96253
217749_at	SSBP3	1.98636	3.96235
204885_s_at	MSLN	1.98559	3.96026
216272_x_at	7h3	1.98153	3.94911
208872_s_at	DP1	1.98118	3.94817
217574_at	CDH8	1.98059	3.94654
217291_at	CEACAM5	1.97978	3.94434
211232_x_at	GLP1R	1.97669	3.93588
209879_at	SELPLG	1.97447	3.92984
220937_s_at	SIAT7D	1.97414	3.92893
217409_at	MYO5A	1.97236	3.92411
210975_x_at	FASTK	1.97231	3.92396
211430_s_at	IGHG3	1.97202	3.92316
220581_at	C6orf97	1.96941	3.91609
218282_at	C20orf31	1.96915	3.91537
59625_at	NOL3	1.96853	3.9137
207031_at	BAPX1	1.96817	3.91272
205575_at	CRF	1.96776	3.9116
211774_s_at	MMACHC	1.96575	3.90615
205574_x_at	BMP1	1.96409	3.90165
210385_s_at	ARTS-1	1.96367	3.90054
209661_at	KIFC3	1.96353	3.90016
215071_s_at	HIST1H2AC	1.96327	3.89945
206964_at	CML2	1.96031	3.89145
205578_at	ROR2	1.95917	3.88838
208567_s_at	KCNJ12	1.95857	3.88677
201050_at	PLD3	1.95838	3.88625
203424_s_at	IGFBP5	1.95649	3.88116
206243_at	TIMP4	1.95598	3.87979
200970_s_at	SERP1	1.95559	3.87874
210615_at	NRP1	1.95524	3.87779
208638_at	P5	1.95457	3.87601
214533_at	CMA1	1.95398	3.87443
58780_s_at	ARHGEF40	1.95198	3.86905
210403_s_at	KCNJ1	1.94929	3.86185
219970_at	GIPC2	1.94619	3.85354
218280_x_at	HIST2H2AA	1.94343	3.84618
202222_s_at	DES	1.943	3.84504
205865_at	DRIL1	1.94282	3.84458
210373_at	NPR2L	1.94255	3.84384
214253_s_at	DTNB	1.94201	3.8424
206340_at	NR1H4	1.94199	3.84236
217693_x_at	MAGOH	1.94185	3.84199
213144_at	GOSR2	1.94185	3.84197
221959_at	FAM110B	1.94176	3.84174
207812_s_at	GORASP2	1.94157	3.84123
206632_s_at	APOBEC3B	1.94132	3.84056
217396_at		1.94115	3.84013
205606_at	LRP6	1.94019	3.83755
205014_at	HBP17	1.93982	3.83659
213990_s_at	PAK7	1.93914	3.83477
210040_at	SLC12A5	1.93589	3.82613
205473_at	ATP6V1B1	1.9357	3.82563
201654_s_at	HSPG2	1.9356	3.82537
209211_at	KLF5	1.93402	3.82117
218747_s_at	TAPBP-R	1.93292	3.81828
214209_s_at	ABCB9	1.93122	3.81376
216994_s_at	RUNX2	1.93007	3.81073
206622_at	TRH	1.92877	3.80731
217047_s_at	FAM13A1	1.92844	3.80642
209501_at	CDR2	1.92752	3.804
218817_at	FLJ22649	1.92713	3.80299
214152_at	PIGB	1.92396	3.79462
214491_at	SSTR3	1.92272	3.79137
207321_s_at	ABCB9	1.92193	3.78929
215857_at	NCLN	1.91979	3.78368
201097_s_at	ARF4	1.91875	3.78096
214538_x_at	RGS6	1.91757	3.77785
219224_x_at	ZNF408	1.91556	3.7726
211413_s_at	PADI4	1.91421	3.76907
219374_s_at	DIBD1	1.91324	3.76655
217088_s_at	NCR1	1.91084	3.76029
216285_at	DGCR14	1.91029	3.75885
209886_s_at	MADH6	1.90989	3.75781
213602_s_at	MMP11	1.90796	3.75277
62987_r_at	CACNG4	1.90615	3.74808
207699_at	ZNF409	1.90598	3.74762
208298_at	EVI5	1.90467	3.74422
221022_s_at	PMFBP1	1.90466	3.74421
206154_at	RLBP1	1.90288	3.73959
222171_s_at	PKNOX2	1.90023	3.73272
218999_at	TMEM140	1.8995	3.73084
214619_at	CRHR1	1.89876	3.72891
203859_s_at	PALM	1.89728	3.72511
209806_at	HIST1H2BK	1.89646	3.72299
216031_x_at	HN1L	1.89585	3.72141
221215_s_at	ANKRD3	1.89567	3.72094
220097_s_at	TMEM104	1.89544	3.72035
221660_at	MYL10	1.89525	3.71987
219799_s_at	RDHL	1.895	3.71921
211845_at	PVRL1	1.89382	3.71619
208675_s_at	DDOST	1.89342	3.71514
211670_x_at	SSX3	1.89322	3.71463
220629_at	HSA404617	1.89175	3.71085
207761_s_at	METTL7A	1.89171	3.71076
204746_s_at	PRKCABP	1.89155	3.71035
215085_x_at	DLEC1	1.89136	3.70985
202063_s_at	SEL1L	1.89068	3.70811
203164_at	SLC33A1	1.88916	3.70418
207046_at	H4F2	1.88902	3.70384
203101_s_at	MGAT2	1.88888	3.70346
200756_x_at	CALU	1.88883	3.70335
222066_at	EPB41L1	1.88719	3.69914
204200_s_at	PDGFB	1.88702	3.69871
218449_at	UFSP2	1.88697	3.69858
205891_at	ADORA2B	1.88616	3.6965
210312_s_at	IFT20	1.8852	3.69404
216572_at	FOXL1	1.88453	3.69232
205751_at	SH3GL2	1.88409	3.69121
204110_at	HNMT	1.88259	3.68735
216448_at		1.88229	3.68659
217054_at	MUC3A	1.88018	3.68122
214285_at	FABP3	1.87975	3.68011
208391_s_at	GLP1R	1.87937	3.67915
206680_at	CD5L	1.8793	3.67897
205908_s_at	OMD	1.87478	3.66746
217861_s_at	PREB	1.8745	3.66675
203524_s_at	MPST	1.8739	3.66523
209637_s_at	RGS12	1.87233	3.66124
202908_at	WFS1	1.87103	3.65794
202767_at	ACP2	1.86925	3.65342
220613_s_at	SYTL2	1.86588	3.64489
208548_at	IFNA6	1.86561	3.64422
211557_x_at	SLC21A9	1.86524	3.64328
213348_at	CDKN1C	1.86519	3.64317
200699_at	KDELR2	1.86516	3.64307
220821_at	GALR1	1.86463	3.64176
220636_at	DNAI2	1.86194	3.63495
217540_at	FAM55C	1.86144	3.63371
204466_s_at	SNCA	1.86073	3.6319
221406_s_at	MSH5	1.86035	3.63095
214797_s_at	PCTK3	1.85871	3.62682
215906_at		1.8584	3.62604
204166_at	SBNO2	1.85804	3.62515
208217_at	GABRR2	1.85785	3.62467
221362_at	HTR5A	1.85777	3.62446
37079_at	YDD19	1.85696	3.62243
204574_s_at	MMP19	1.85607	3.6202
213833_x_at	NOP16	1.85314	3.61286
218751_s_at	FBXW7	1.85204	3.6101
213689_x_at	RPL5	1.85197	3.60993
209939_x_at	CFLAR	1.85168	3.60921
219707_at	CPNE7	1.85148	3.60869
208566_at	KCNJ12	1.85095	3.60737
221097_s_at	KCNMB2	1.84858	3.60144
210894_s_at	CEP2	1.84795	3.59987
210854_x_at	SLC6A8	1.84754	3.59887
204096_s_at	ELL	1.84703	3.5976
200663_at	CD63	1.84519	3.593
219028_at	HIPK2	1.84518	3.59298
217376_at		1.84481	3.59206
216444_at		1.84419	3.59052
208047_s_at	NAB1	1.84331	3.58833
205653_at	CTSG	1.84306	3.58771
207547_s_at	TU3A	1.84302	3.58761
219085_s_at	GEMIN7	1.84192	3.58487
221102_s_at	TRPM6	1.84105	3.58272
204933_s_at	TNFRSF11B	1.83876	3.57702
221001_at	X102	1.83763	3.57422
208340_at		1.83723	3.57323
220480_at	HAND2	1.83507	3.5679
206121_at	AMPD1	1.8348	3.56723
215556_at	LOC148936	1.83422	3.56579
221013_s_at	APOL2	1.83356	3.56416
217927_at	SPC12	1.8332	3.56326
214130_s_at	PDE4DIP	1.82979	3.55484
211112_at	SLC12A4	1.827	3.54799
209830_s_at	SLC9A3R2	1.8266	3.547
205410_s_at	ATP2B4	1.82538	3.54401
206971_at	RE2	1.82454	3.54195
211679_x_at	GPR51	1.8241	3.54086
207366_at	KCNS1	1.82382	3.54019
208160_at	FLJ10232	1.82293	3.53799
202148_s_at	PYCR1	1.82205	3.53584
208747_s_at	C1S	1.82183	3.5353
221172_at	C7orf69	1.82181	3.53525
221861_at		1.82106	3.53342
209212_s_at	KLF5	1.82039	3.53176
212618_at	ZNF609	1.82001	3.53084
206027_at	S100A3	1.81667	3.52267
200087_s_at	RNP24	1.81356	3.51508
221678_at	ABHD6	1.81341	3.51471
221844_x_at	SPCS3	1.81133	3.50965
214325_at	GP2	1.81104	3.50896
202223_at	ITM1	1.80996	3.50634
208639_x_at	P5	1.80953	3.50529
215021_s_at	NRXN3	1.80935	3.50484
219636_s_at	ARMC9	1.80815	3.50192
215562_at	C1orf34	1.80675	3.49854
210243_s_at	B4GALT3	1.80599	3.49669
216866_s_at	COL14A1	1.80583	3.4963
216986_s_at	IRF4	1.80524	3.49487
214669_x_at	IGKC	1.80458	3.49327
207346_at	EPIM	1.80375	3.49128
220808_at	THEG	1.80293	3.48928
204129_at	BCL9	1.8027	3.48872
214428_x_at	C4A	1.80021	3.48272
215864_at		1.79917	3.48021
213707_s_at	DLX5	1.79792	3.47719
212307_s_at	OGT	1.79659	3.47397
209019_s_at	PINK1	1.79339	3.46629
206797_at	NAT2	1.79332	3.46611
200620_at	C1orf8	1.792	3.46295
214971_s_at	SIAT1	1.79155	3.46186
206270_at	PRKCG	1.79114	3.46088
206444_at	PDE1B	1.79082	3.46011
214454_at	ADAMTS2	1.79012	3.45844
219914_at	ECEL1	1.78992	3.45796
217225_x_at	LOC283820	1.78971	3.45745
34697_at	LRP6	1.78961	3.45722
220842_at	AHI1	1.78779	3.45285
217634_at	SVIL	1.78539	3.44712
220852_at	PRO1768	1.78511	3.44646
207106_s_at	LTK	1.78328	3.44207
211617_at	ALDOAP2	1.78316	3.4418
217839_at	TFG	1.78168	3.43827
205576_at	SERPIND1	1.77971	3.43358
211451_s_at	KCNJ4	1.779	3.43187
208937_s_at	ID1	1.77733	3.42791
214723_x_at	ANKRD36	1.7741	3.42025
208926_at	NEU1	1.76982	3.41012
213693_s_at	MUC1	1.76958	3.40954
210708_x_at	CASP10	1.769	3.40818
203639_s_at	FGFR2	1.76801	3.40584
207432_at	VMD2L1	1.76793	3.40565
203888_at	THBD	1.76711	3.40371
202722_s_at	GFPT1	1.76639	3.40202
222095_s_at	FAM163A	1.76428	3.39705
204683_at	ICAM2	1.76169	3.39096
201583_s_at	SEC23B	1.76114	3.38967
210261_at	KCNK2	1.75963	3.38611
221122_at	HRASLS2	1.75851	3.38349
203167_at	TIMP2	1.75792	3.38211
216044_x_at	RPL5	1.75682	3.37953
202150_s_at	HEF1	1.75619	3.37804
218333_at	F-LAN-1	1.75583	3.3772
208377_s_at	CACNA1F	1.75531	3.37598
217390_x_at		1.75477	3.37472
219884_at	LHX6	1.75281	3.37015
216130_at		1.75098	3.36588
217086_at	CHRNB3	1.74953	3.3625
210789_x_at	CEACAM3	1.74951	3.36245
211146_at		1.74897	3.36118
221454_at	BOK	1.74769	3.3582
219172_at	UBTD1	1.7473	3.35729
213788_s_at	NCRNA00094	1.74708	3.35678
209230_s_at	P8	1.74631	3.355
216143_at		1.74589	3.35402
217899_at	TMEM214	1.74441	3.35059
221240_s_at	B3GNT4	1.74401	3.34965
207734_at	LAX	1.74348	3.34842
203687_at	CX3CL1	1.74253	3.34622
203004_s_at	MEF2D	1.74186	3.34465
219139_s_at	CROCCP3	1.74102	3.34272
200827_at	PLOD	1.73976	3.33979
64408_s_at	CALML4	1.73902	3.33808
210577_at	CASR	1.73873	3.3374
206123_at	LLGL1	1.73843	3.33672
214265_at	ITGA8	1.73836	3.33655
204570_at	COX7A1	1.73812	3.336
214261_s_at	ADH6	1.73739	3.33432
221680_s_at	TEL2	1.73698	3.33337
217082_at	LOC100288679	1.73441	3.32743
208439_s_at	FCN2	1.73367	3.32572
218446_s_at	CGI-148	1.73106	3.31972
220926_s_at	C1orf22	1.73035	3.31808
204289_at	ALDH6A1	1.7297	3.31659
216024_at	DNM2	1.7289	3.31474
214567_s_at	XCL2	1.72882	3.31457
205257_s_at	AMPH	1.7287	3.31429
213236_at	SASH1	1.72855	3.31395
213059_at	OASIS	1.72833	3.31344
207964_x_at	IFNA4	1.72558	3.30712
216778_s_at	CYLC1	1.72523	3.30632
210164_at	GZMB	1.72441	3.30445
221853_s_at	NOMO1, NOMO2, NOMO3	1.72348	3.30232
212006_at	UBXD2	1.7234	3.30215
207873_x_at	SEZ6L	1.72318	3.30162
213920_at	CUTL2	1.723	3.30122
204848_x_at	HBG1	1.72176	3.29838
201000_at	AARS	1.72137	3.2975
216132_at		1.7209	3.29643
218573_at	MAGEH1	1.71869	3.29137
212392_s_at	PDE4DIP	1.71792	3.28961
210563_x_at	CFLAR	1.71787	3.28951
208943_s_at	TLOC1	1.71744	3.28852
207294_at	AGTR2	1.71724	3.28806
216082_at	NEU3	1.71603	3.28531
207668_x_at	P5	1.71532	3.2837
220152_at	C10orf95	1.71387	3.28039
205724_at	PKP1	1.71367	3.27993
208843_s_at	GORASP2	1.71279	3.27794
216790_at		1.71238	3.27702
218146_at	CAC-1	1.71234	3.27692
209164_s_at	CYB561	1.71157	3.27516
220984_s_at	OATPRP4	1.71014	3.27192
221226_s_at	ASIC4	1.70937	3.27017
207384_at	PGLYRP	1.70877	3.26882
220323_at	CNTD2	1.7079	3.26686
48106_at	SLC48A1	1.70606	3.26268
221799_at	CSGlcA-T	1.70594	3.26241
208603_s_at	MAPK8IP2	1.70561	3.26166
209276_s_at	GLRX	1.70445	3.25904
203441_s_at	CDH2	1.7044	3.25893
209581_at	HRASLS3	1.70435	3.25881
207054_at	IMPG1	1.70379	3.25755
214884_at	MCF2	1.70353	3.25696
220766_at	BTG4	1.70324	3.25632
212699_at	SCAMP5	1.70224	3.25405
217855_x_at	Cab45	1.70157	3.25256
207448_at	C21orf80	1.70123	3.25177
216741_at		1.69957	3.24804
201098_at	COPB2	1.69908	3.24694
202721_s_at	GFPT1	1.69816	3.24487
217279_x_at	MMP14	1.69742	3.24321
213337_s_at	SOCS1	1.69667	3.24152
215503_at	SPINT3	1.69662	3.24142
218731_s_at	VWA1	1.69296	3.2332
211116_at	SLC9A2	1.69143	3.22977
207403_at	IRS4	1.69043	3.22753
216906_at	ST14	1.68964	3.22576
203601_s_at	ZNF151	1.68756	3.22112
208285_at	OR7C1	1.68738	3.22071
208981_at	PECAM1	1.68334	3.21171
205405_at	SEMA5A	1.6827	3.21027
210552_s_at	RALGPS1A	1.6826	3.21007
213767_at	KSR	1.67959	3.20337
220472_at	HSPC052	1.67887	3.20178
215122_at	TBX6	1.67857	3.20111
219847_at	HDAC11	1.67762	3.19901
221449_s_at	CDA08	1.67757	3.19888
218762_at	ZNF574	1.67564	3.19462
209399_at	HLCS	1.67532	3.1939
206229_x_at	PAX2	1.67509	3.19338
209707_at	PIGK	1.67386	3.19067
49049_at	DTX3	1.67318	3.18916
205742_at	TNNI3	1.67197	3.18649
211766_s_at	PNLIPRP2	1.67191	3.18636
215422_at		1.67084	3.18401
216647_at	TCF3	1.66961	3.18128
220709_at	ZNF556	1.66836	3.17853
221065_s_at	CHST8	1.66817	3.17811
221468_at	XCR1	1.66721	3.17601
207205_at	CEACAM4	1.667	3.17553
209730_at	SEMA3F	1.66498	3.17109
207791_s_at	RAB1A	1.65939	3.15882
219883_at	KCNK4	1.65932	3.15868
208557_at	HOXA6	1.65818	3.15619
200656_s_at	P4HB	1.65701	3.15362
205460_at	NPAS2	1.65646	3.15242
202030_at	BCKDK	1.65421	3.14752
218172_s_at	PRO2577	1.65387	3.14676
204277_s_at	TK2	1.65291	3.14467
218924_s_at	CTBS	1.65234	3.14342
214730_s_at	GLG1	1.65213	3.14297
206425_s_at	TRPC3	1.64822	3.13447
210310_s_at	FGF5	1.64817	3.13437
204997_at	GPD1	1.64689	3.13159
220818_s_at	TRPC4	1.64631	3.13031
216058_s_at	CYP2C19	1.64568	3.12895
221435_x_at	HT036	1.64372	3.1247
208316_s_at	OCRL	1.64264	3.12237
221115_s_at	LENEP	1.6407	3.11818
1773_at	FNTB	1.63775	3.1118
207799_x_at	ARMCX4	1.6372	3.11061
89476_r_at	NPEPL1	1.6371	3.11039
201126_s_at	MGAT1	1.63653	3.10918
212070_at	GPR56	1.63491	3.10569
213611_at	AQP5	1.6328	3.10114
222166_at	C9orf16	1.63247	3.10044
216732_at		1.63203	3.0995
214408_s_at	RFPL1S; RFPL3S	1.63124	3.09779
218193_s_at	CGI-141	1.63095	3.09717
202605_at	GUSB	1.62983	3.09476
215326_at	PAK4	1.62968	3.09444
210009_s_at	GOSR2	1.62668	3.08801
200803_s_at	TEGT	1.62615	3.08688
213066_at	RUSC2	1.62495	3.08431
43511_s_at		1.62423	3.08278
217710_x_at	ITPK1	1.6234	3.081
212099_at	ARHB	1.62255	3.07919
206276_at	E48	1.62197	3.07794
221663_x_at	HRH3	1.62191	3.07783
209792_s_at	KLK10	1.62184	3.07767
206151_x_at	ELA3B	1.61954	3.07276
215115_x_at	NTRK3	1.6191	3.07183
221150_at	MEPE	1.61837	3.07028
219102_at	RLP49	1.61668	3.06669
209565_at	ZNF183	1.61663	3.06657
210430_x_at	RHCE	1.615	3.06312
202134_s_at	TAZ	1.61496	3.06304
210544_s_at	ALDH3A2	1.61475	3.06258
220274_at	IQCA1	1.61399	3.06098
205225_at	ESR1	1.61323	3.05935
221161_at	ASCL3	1.6132	3.05929
211248_s_at	CHRD	1.60957	3.05161
218048_at	BUP	1.60879	3.04996
206242_at	TM4SF5	1.60843	3.04919
211889_x_at	CEACAM1	1.60521	3.0424
213968_at	TM4SF9	1.60372	3.03925
207325_x_at	MAGEA1	1.60284	3.03741
209796_s_at	TMEM4	1.59991	3.03124
205043_at	CFTR	1.59875	3.02881
202667_s_at	HKE4	1.59866	3.02863
216535_at	CADM3	1.59774	3.02669
205738_s_at	FABP3	1.59773	3.02667
216820_at		1.59646	3.02401
55093_at	CSGlcA-T	1.59622	3.0235
211135_x_at	LILRB3	1.59579	3.0226
221715_at		1.59564	3.02228
213568_at	OSR2	1.59549	3.02198
213434_at	STX2	1.59423	3.01934
208519_x_at	GNRH2	1.5939	3.01865
203484_at	SEC61G	1.59375	3.01832
211410_x_at	KIR2DL5	1.59315	3.01707
213981_at	COMT	1.59129	3.01319
218615_s_at	TMEM39A	1.59033	3.01118
216587_s_at	FZD8	1.58989	3.01026
212134_at	PHLDB1	1.58963	3.00972
204735_at	PDE4A	1.58963	3.00971
212807_s_at	SORT1	1.58939	3.00921
210677_at	SOAT2	1.58739	3.00506
219838_at	TTC23	1.58631	3.0028
206762_at	KCNA5	1.58505	3.00018
207375_s_at	IL15RA	1.58335	2.99666
210670_at	PPY	1.58329	2.99652
38043_at	FAM3A	1.58284	2.99558
219449_s_at	TMEM70	1.58212	2.9941
203961_at	NEBL	1.58172	2.99327
205459_s_at	NPAS2	1.57763	2.98479
215431_at	SNTB1	1.57683	2.98314
208180_s_at	HIST1H4H	1.57493	2.97921
209843_s_at	SOX10	1.57461	2.97856
212730_at	DMN	1.57236	2.97392
221929_at		1.57027	2.9696
217638_at		1.56977	2.96857
214199_at	SFTPD	1.56907	2.96713
203042_at	LAMP2	1.56619	2.96123
206939_at	DCC	1.56559	2.95999
205518_s_at	CMAH	1.56556	2.95993
218147_s_at	CAC-1	1.56431	2.95735
207827_x_at	SNCA	1.56188	2.95239
215660_s_at	MAST2	1.56155	2.9517
216791_at		1.56052	2.9496
212096_s_at	MTSG1	1.55964	2.9478
212962_at	7h3	1.55961	2.94774
209691_s_at	DOK4	1.55885	2.94619
208545_x_at	TAF4	1.55831	2.94509
214425_at	AMBP	1.55596	2.94029
212194_s_at	TM9SF4	1.55471	2.93774
220561_at	IGF2AS	1.55266	2.93358
201516_at	SRM	1.55231	2.93287
214620_x_at	PAM	1.55204	2.93231
205914_s_at	GRIN1	1.55094	2.93008
205204_at	NMB	1.5502	2.92859
211233_x_at	ESR1	1.54999	2.92815
57540_at	RBSK	1.54945	2.92705
203383_s_at	GOLGA1	1.5487	2.92553
220385_at	JPH2	1.54831	2.92474
218629_at	SMO	1.54756	2.92321
222235_s_at	CSGALNACT2	1.54659	2.92126
215037_s_at	BCL2L1	1.54612	2.92031
208916_at	SLC1A5	1.54592	2.91989
218024_at	BRP44L	1.54581	2.91968
202366_at	ACADS	1.54497	2.91799
209002_s_at	CALCOCO1	1.54471	2.91746
201582_at	SEC23B	1.54321	2.91441
222260_at	PDPK1	1.54252	2.91304
208474_at	CLDN6	1.5423	2.91258
219036_at	BITE	1.5423	2.91257
217661_x_at	SIX5	1.54228	2.91255
203201_at	PMM2	1.53927	2.90647
216301_at	LOC100287927	1.53819	2.9043
212008_at	UBXD2	1.53807	2.90405
217949_s_at	IMAGE3455200	1.53801	2.90395
205779_at	RAMP2	1.53643	2.90075
216488_s_at	ATP11A	1.53429	2.89645
218213_s_at	C11orf10	1.53382	2.89552
205812_s_at	SULT1C2	1.53181	2.89147
216640_s_at	PDIA6	1.52893	2.88571
219223_at	C9orf7	1.52705	2.88197
216318_at	IGHA1	1.52666	2.88119
206868_at	STARD8	1.52605	2.87996
205560_at	PCSK5	1.52375	2.87538
212953_x_at	CALR	1.52342	2.87472
207162_s_at	CACNA1B	1.52259	2.87307
201932_at	MUF1	1.52233	2.87254
219461_at	PAK6	1.52166	2.87121
220451_s_at	BIRC7	1.51947	2.86685
221767_x_at	HDLBP	1.51874	2.8654
205313_at	TCF2	1.51828	2.8645
210616_s_at	KIAA0905	1.51702	2.86199
204456_s_at	GAS1	1.51654	2.86104
208888_s_at	NCOR2	1.51536	2.8587
217348_x_at	ARHGEF15	1.51445	2.85691
208036_at	OPN1SW	1.51387	2.85575
211809_x_at	COL13A1	1.51347	2.85496
212171_x_at	VEGF	1.51345	2.85493
208677_s_at	BSG	1.51232	2.85269
206429_at	F2RL1	1.51221	2.85247
204262_s_at	PSEN2	1.50985	2.8478
220975_s_at	C1QTNF1	1.50984	2.84778
207796_x_at	KLRD1	1.50844	2.84502
217566_s_at	TGM4	1.50722	2.84262
209979_at	ADARB1	1.50683	2.84186
218059_at	ZNF706	1.50523	2.83871
213825_at	OLIG2	1.50521	2.83867
202418_at	YIF1P	1.50478	2.83781
211019_s_at	LSS	1.5027	2.83372
203420_at	FAM8A1	1.50176	2.83188
212958_x_at	PAM	1.50037	2.82915
205944_s_at	CLTCL1	1.50027	2.82896
219478_at	WFDC1	1.50003	2.82848
201844_s_at	RYBP	1.49928	2.82701
201620_at	MBTPS1	1.49918	2.82681
217415_at	POLR2A	1.49913	2.82673
207885_at	CALB3	1.49811	2.82472
207179_at	TLX1	1.49752	2.82357
210413_x_at	SERPINB4	1.49691	2.82237
218424_s_at	TSAP6	1.49519	2.81902
222225_at	RPL23AP53	1.49438	2.81743
221982_x_at	DXS9879E	1.49298	2.8147
210087_s_at	MPZL1	1.49258	2.81392
215243_s_at	GJB3	1.49226	2.8133
209018_s_at	PINK1	1.4919	2.8126
216720_at	CYP2U1	1.4907	2.81025
205946_at	VIPR2	1.48983	2.80857
219672_at	ERAF	1.48915	2.80724
204088_at	P2RX4	1.48875	2.80646
206515_at	CYP4F3	1.48641	2.8019
213466_at	RAB40C	1.48629	2.80168
205352_at	SERPINI1	1.48561	2.80036
208674_x_at	DDOST	1.48384	2.79693
202332_at	CSNK1E	1.48382	2.79688
209644_x_at	CDKN2A	1.48292	2.79515
221991_at	NXPH3	1.48289	2.79508
201659_s_at	ARL1	1.48119	2.79179
220743_at	PRO0149	1.48057	2.79059
201404_x_at	PSMB2	1.47944	2.7884
202517_at	CRMP1	1.47923	2.788
203000_at	STMN2	1.47917	2.78789
218845_at	MKPX	1.47812	2.78586
216656_at	ETV6	1.47713	2.78394
216934_at	CLTB	1.47539	2.78058
211166_at	NY-REN-7	1.47509	2.78002
221681_s_at	DSPP	1.47324	2.77645
205673_s_at	ASB9	1.47255	2.77512
201467_s_at	NQO1	1.47157	2.77323
203605_at	SRP54	1.47156	2.77322
221188_s_at	CIDEB	1.46909	2.76847
221466_at	P2RY4	1.46898	2.76826
207373_at	HOXD10	1.46821	2.76678
208849_at	PPP1R8	1.46781	2.76601
220284_at	DKKL1-pendin	1.46503	2.7607
221110_x_at	PDE11A	1.4647	2.76006
219749_at	SH2D4A	1.46454	2.75976
221859_at	SYT13	1.4638	2.75834
210627_s_at	GCS1	1.46269	2.75621
205272_s_at	PRH1	1.4614	2.75376
202943_s_at	NAGA	1.45849	2.7482
217996_at	PHLDA1	1.45603	2.74352
222257_s_at	ACE2	1.45509	2.74175
210884_s_at	SPAG11	1.45499	2.74156
220342_x_at	C1orf22	1.4548	2.74118
206014_at	ACTL6	1.45423	2.74009
208730_x_at	RAB2	1.45396	2.73959
208842_s_at	GORASP2	1.45251	2.73683
208783_s_at	MCP	1.45128	2.7345
221992_at	NPIPL2	1.45106	2.73408
200918_s_at	SRPR	1.45069	2.73338
203463_s_at	EPN2	1.44993	2.73195
205324_s_at	FTSJ1	1.44779	2.72789
206065_s_at	DPYS	1.44612	2.72474
210797_s_at	OASL	1.44551	2.7236
201240_s_at	LOC653566, SPCS2	1.44453	2.72175
214907_at	R29124_1	1.44449	2.72167
35776_at	ITSN1	1.44381	2.72038
214565_s_at	PROL5	1.44271	2.71831
210015_s_at	MAP2	1.44244	2.7178
207567_at	SLC13A2	1.4415	2.71602
216282_x_at	POLR2C	1.43996	2.71314
205722_s_at	GFRA2	1.4389	2.71114
203584_at	TTC35	1.43384	2.70165
217377_x_at	ETV6	1.43322	2.70048
211433_x_at	KIAA1539	1.4332	2.70045
213851_at	TMEM110	1.43295	2.69998
221330_at	CHRM2	1.43248	2.6991
205332_at	RCE1	1.43168	2.69761
207389_at	GP1BA	1.43077	2.69591
220209_at	PYY2	1.43037	2.69515
207809_s_at	ATP6IP1	1.42952	2.69357
218516_s_at	IMPAD1	1.42799	2.69072
207954_at	GATA2	1.42677	2.68844
203756_at	P164RHOGEF	1.42494	2.68503
206837_at	CART1	1.4238	2.68291
203326_x_at	COL5A1	1.42187	2.67932
216311_at	OVOL3	1.42173	2.67907
216698_x_at	OR7E35P, OR7E37P	1.41939	2.67473
205154_at	GAC1	1.41925	2.67447
204733_at	KLK6	1.41816	2.67245
201078_at	TM9SF2	1.41759	2.67138
210122_at	PRM2	1.41653	2.66943
220193_at	C1orf113	1.41648	2.66933
204678_s_at	KCNK1	1.41643	2.66924
201186_at	LRPAP1	1.41622	2.66885
215669_at	HLA-DRB4	1.41559	2.6677
216473_x_at	DUX4; DUX4L2, DUX4L3, DUX4L4, DUX4L5, DUX4L6, DUX4L7	1.41508	2.66675
220064_at	TTC21B	1.41468	2.666
210586_x_at	RHCE	1.41426	2.66524
210265_x_at	POU5F1	1.41379	2.66436
215399_s_at	OS-9	1.41349	2.66381
210753_s_at	EPHB1	1.41294	2.66279
222301_at	C1orf61	1.4115	2.66015
211701_s_at	TRO	1.41126	2.65969
207381_at	ALOX12B	1.41102	2.65925
200969_at	SERP1	1.40942	2.65631
213628_at	LGN	1.40879	2.65514
205784_x_at	ARVCF	1.40874	2.65506
219455_at	C7orf63	1.40429	2.64687
206724_at	CBX4	1.4041	2.64652
220067_at	SPTBN5	1.40201	2.64269
212866_at	R3HCC1	1.40106	2.64096
208555_x_at	CST2	1.39997	2.63896
208336_s_at	GPSN2	1.39995	2.63893
205331_s_at	REEP2	1.39857	2.63641
210177_at	TRIM15	1.39678	2.63314
205488_at	GZMA	1.39637	2.63239
211002_s_at	TRIM29	1.39575	2.63125
210365_at	RUNX1	1.39336	2.6269
200891_s_at	SSR1	1.39211	2.62463
201333_s_at	ARHGEF12	1.39208	2.62456
200945_s_at	SEC31A	1.39187	2.62419
37425_g_at	C6orf18	1.38895	2.61889
208556_at	GPR31	1.38729	2.61587
211340_s_at	MCAM	1.38641	2.61428
204904_at	GJA4	1.38599	2.6135
206954_at	WIT-1	1.38512	2.61194
216475_at		1.38509	2.61188
205702_at	PHTF1	1.38434	2.61053
200724_at	RPL10	1.38429	2.61044
211201_at	FSHR	1.3836	2.60918
221187_s_at	FUZ	1.38282	2.60777
207759_s_at	DISC1, TSNAX, TSNAX-DISC1	1.38036	2.60333
217898_at	C15orf24	1.37975	2.60224
217040_x_at	SOX15	1.37956	2.6019
207453_s_at	DNAJB5	1.37718	2.59761
222349_x_at	RNF126P1	1.3754	2.59439
214617_at	PRF1	1.37477	2.59327
204912_at	IL10RA	1.37304	2.59016
201236_s_at	BTG2	1.37282	2.58976
220166_at	CNNM1	1.37218	2.58862
218289_s_at	UBA5	1.37104	2.58657
217435_x_at	COL1A1	1.36818	2.58145
216993_s_at	COL11A2	1.36444	2.57476
204586_at	BSN	1.3632	2.57255
205428_s_at	CALB2	1.3614	2.56935
204295_at	SURF1	1.36123	2.56905
203188_at	B3GNT6	1.36047	2.56769
207896_s_at	DLEC1	1.35999	2.56684
213270_at	MPP2	1.35874	2.56462
209871_s_at	APBA2	1.35846	2.56412
221792_at	RAB6B	1.35752	2.56245
220963_s_at	C1orf89	1.35669	2.56097
208278_s_at		1.35596	2.55967
206185_at	CRYBB1	1.35517	2.55828
207752_x_at	PRB1	1.35489	2.55778
206186_at	MPP3	1.35441	2.55693
215945_s_at	TRIM2	1.35328	2.55492
206455_s_at	RHO	1.35312	2.55464
35156_at	R3HCC1	1.35235	2.55327
209855_s_at	KLK2	1.35202	2.5527
216658_at		1.35142	2.55163
204687_at	PARM1	1.35041	2.54985
59437_at	C9orf116	1.34994	2.54902
214114_x_at	FASTK	1.34936	2.548
211598_x_at	VIPR2	1.34865	2.54673
205293_x_at	BAIAP2	1.34453	2.53947
221990_at	PAX8	1.34325	2.53723
215799_at	SH3BP1	1.3424	2.53573
212890_at	SLC38A10	1.33978	2.53112
216668_at		1.33846	2.52881
209905_at	HOXA9	1.33759	2.52728
202211_at	ARFGAP3	1.33664	2.52562
207683_at	WHN	1.33649	2.52537
213482_at	DOCK3	1.3352	2.5231
206042_x_at	SNURF	1.33382	2.52069
213560_at	GADD45B	1.33381	2.52068
206970_at	CNTN2	1.33301	2.51927
203031_s_at	UROS	1.33158	2.51678
206160_at	APOBEC2	1.33087	2.51555
221668_s_at	DNAI2	1.32963	2.51338
203996_s_at	C21orf2	1.32872	2.5118
210300_at	REM	1.32858	2.51155
221882_s_at	TMEM8	1.32854	2.51148
219891_at	PGPEP1	1.32852	2.51145
217265_at	PLLP	1.32813	2.51077
205819_at	MARCO	1.32768	2.50998
201471_s_at	SQSTM1	1.32715	2.50907
205566_at	ABHD2	1.32697	2.50876
214074_s_at	EMS1	1.32672	2.50832
219856_at	C1orf116	1.32623	2.50746
210504_at	KLF1	1.32612	2.50727
209867_s_at	LEC3	1.32598	2.50703
91920_at	BCAN	1.32501	2.50534
214168_s_at	TJP1	1.32488	2.50513
215778_x_at	HAB1	1.32429	2.50409
50965_at	RAB26	1.323	2.50186
211848_s_at	CEACAM7	1.32264	2.50123
220446_s_at	CHST4	1.32214	2.50037
207593_at	ABCG4	1.32174	2.49967
221572_s_at	SLC26A6	1.31665	2.49087
207767_s_at	EGR4	1.31626	2.49019
205641_s_at	TRADD	1.31224	2.48327
215881_x_at	SSX3	1.31093	2.48102
204532_x_at	UGT1A9	1.30694	2.47416
204762_s_at	GNAO1	1.30672	2.47379
221488_s_at	CUTA	1.30609	2.4727
216936_at	CLTB	1.30604	2.47263
208005_at	NTN1	1.30549	2.47168
209810_at	SFTPB	1.30536	2.47146
220096_at	FLJ20378	1.30479	2.47048
200710_at	ACADVL	1.30472	2.47036
218241_at	GOLGA5	1.30469	2.47031
208161_s_at	ABCC3	1.30458	2.47012
205924_at	RAB3B	1.30319	2.46773
208626_s_at	VAT1	1.30227	2.46616
211401_s_at	FGFR2	1.3012	2.46433
202791_s_at	PPP6R2	1.30059	2.46329
204276_at	TK2	1.30052	2.46317
207364_at	CXorf2	1.30005	2.46237
209173_at	AGR2	1.29911	2.46078
202734_at	TRIP10	1.29501	2.45379
219761_at	CLEC1	1.29467	2.4532
203716_s_at	DPP4	1.29189	2.44849
206353_at	COX6A2	1.29129	2.44748
217269_s_at	PRSS7	1.2879	2.44172
220542_s_at	PLUNC	1.28732	2.44074
214233_at	GGA2	1.28678	2.43983
207408_at	ORCTL4	1.28615	2.43877
216015_s_at	CIAS1	1.28578	2.43814
214355_x_at	CTAGE15P; CTAGE4;CTAGE9;CTAGE8	1.28545	2.43758
211894_x_at	SEZ6L	1.28523	2.43721
215121_x_at	IGLJ3	1.28443	2.43586
220537_at	MTMR8	1.28253	2.43264
201622_at	p100	1.2819	2.43159
214448_x_at	NFKBIB	1.28118	2.43038
202619_s_at	PLOD2	1.28003	2.42843
207564_x_at	OGT	1.27835	2.42561
219268_at	ETNK2	1.27825	2.42544
209280_at	MRC2	1.27783	2.42474
208220_x_at	AMELY	1.27732	2.42388
213671_s_at	MARS	1.27646	2.42243
201452_at	RHEB2	1.27496	2.41992
215353_at	IAN4L1	1.27305	2.41672
218070_s_at	GMPPA	1.27233	2.41552
207063_at	CYorf14	1.27183	2.41467
206210_s_at	CETP	1.27105	2.41338
212352_s_at	TMP21	1.27064	2.41269
204281_at	TEAD4	1.26914	2.41019
37254_at	ZNF133	1.26873	2.4095
213845_at	GRIK2	1.26549	2.4041
201461_s_at	MAPKAPK2	1.26533	2.40382
207569_at	ROS1	1.26445	2.40236
218562_s_at	TMEM57	1.26442	2.40231
203539_s_at	GFAP	1.26345	2.4007
207323_s_at	MBP	1.2631	2.4001
219958_at	C20orf46	1.26302	2.39998
212286_at	ANKRD12	1.26149	2.39742
210086_at	HR	1.26087	2.3964
210256_s_at	PIP5K1A	1.25964	2.39436
216064_s_at	AGA	1.25889	2.39312
207702_s_at	AIP1	1.25795	2.39156
203769_s_at	STS	1.25674	2.38956
217255_at	OSIL	1.25658	2.38929
215958_at		1.25643	2.38903
216032_s_at	SDBCAG84	1.25602	2.38836
207986_x_at	CYB561	1.25556	2.3876
215682_at	LOC440792	1.25464	2.38608
209206_at	SEC22L1	1.25464	2.38608
204333_s_at	AGA	1.24994	2.37832
219373_at	DPM3	1.24864	2.37617
215341_at	DNAH6	1.24843	2.37582
217858_s_at	ALEX3	1.24823	2.3755
64064_at	IAN4L1	1.24515	2.37044
207851_s_at	INSR	1.24434	2.36911
214192_at	NUP88	1.24351	2.36774
213960_at	NTRK3	1.24347	2.36768
210887_s_at	EVC	1.24323	2.36728
218063_s_at	CDC42EP4	1.24042	2.36267
210964_s_at	PACS1	1.23857	2.35965
222069_s_at	RIN3	1.237	2.35708
200971_s_at	SERP1	1.23264	2.34997
211652_s_at	LBP	1.23091	2.34716
216081_at	LAMA4	1.22964	2.34509
207061_at	ERN1	1.22914	2.34427
214558_at	GPR12	1.22869	2.34354
204230_s_at	SLC17A7	1.22828	2.34287
208504_x_at	PCDHB11	1.22815	2.34266
216960_s_at	ZNF133	1.22452	2.33677
217308_at	OR1F2	1.22392	2.33581
221627_at	TRIM10	1.22354	2.33519
221856_s_at	FAM63A	1.21867	2.32732
204495_s_at	C15orf39	1.21861	2.32722
220600_at	C3orf75	1.21844	2.32694
203413_at	NELL2	1.21803	2.32629
201832_s_at	VDP	1.21736	2.32521
221028_s_at	GFOD2	1.21602	2.32305
207126_x_at	UGT1A1	1.21582	2.32273
209138_x_at	IGLJ3	1.21391	2.31966
209778_at	TRIP11	1.21323	2.31855
210827_s_at	ELF3	1.20964	2.31281
211498_s_at	NKX3-1	1.20842	2.31084
201047_x_at	RAB6A	1.2051	2.30553
201998_at	SIAT1	1.2029	2.30202
201916_s_at	SEC63L	1.20245	2.3013
209261_s_at	NR2F6	1.20025	2.29779
210191_s_at	PHTF1	1.19944	2.29651
205049_s_at	CD79A	1.1989	2.29564
217920_at	MAN1A2	1.19878	2.29545
207309_at	NOS1	1.19505	2.28953
215875_at		1.19463	2.28886
32625_at	NPR1	1.19222	2.28504
201914_s_at	SEC63L	1.19156	2.28399
219910_at	HYPE	1.18944	2.28064
206942_s_at	PMCH	1.18881	2.27964
205752_s_at	GSTM5	1.18569	2.27472
219107_at	BCAN	1.18525	2.27403
221409_at	OR2S2	1.18385	2.27182
210604_at	GNAT2	1.18086	2.26712
201945_at	FURIN	1.17727	2.26148
217118_s_at	C22orf9	1.176	2.25949
217543_s_at	MBTPS1	1.17459	2.25728
212275_s_at	SRCAP	1.17335	2.25535
201994_at	MORF4L2	1.17329	2.25526
211630_s_at	GSS	1.17018	2.2504
206896_s_at	GNG7	1.16936	2.24912
203545_at	ALG8	1.16923	2.24891
214571_at	FGF3	1.16395	2.2407
212452_x_at	MORF	1.16346	2.23994
211139_s_at	NAB1	1.1612	2.23643
201384_s_at	M17S2	1.15897	2.23298
222009_at	CEMP1	1.15848	2.23223
211527_x_at	VEGF	1.15684	2.22968
207300_s_at	F7	1.15525	2.22723
210381_s_at	CCKBR	1.15149	2.22143
211760_s_at	VAMP4	1.14968	2.21865
218135_at	ERGIC2	1.1487	2.21714
202224_at	CRK	1.14678	2.2142
215280_s_at	PPFIA3	1.14665	2.21399
203330_s_at	STX5A	1.14546	2.21216
209963_s_at	EPOR	1.14526	2.21186
205879_x_at	RET	1.14504	2.21153
201900_s_at	AKR1A1	1.14441	2.21056
206109_at	FUT1	1.14149	2.20608
221870_at	EHD2	1.13965	2.20327
214027_x_at	DES	1.13847	2.20148
220584_at	FLJ22184	1.13776	2.20039
218547_at	HDS	1.13161	2.19103
212248_at	MTDH	1.12335	2.17852
211217_s_at	KCNQ1	1.12221	2.1768
205901_at	PNOC	1.11681	2.16867
202185_at	PLOD3	1.10666	2.15346
218631_at	VIP32	1.10317	2.14826
207795_s_at	KLRD1	1.0955	2.13687
221941_at	PAOX	1.09442	2.13527
219166_at	C14orf104	1.08831	2.12625
211098_x_at	TMCO1	1.08705	2.12439
219365_s_at	CAMKV	1.08623	2.12318
205318_at	KIF5A	1.08612	2.12302
209260_at	SFN	1.08348	2.11914
213861_s_at	FAM119B	1.08085	2.11528
215295_at	DTNB	1.07979	2.11373
396_f_at	EPOR	1.07774	2.11073
206362_x_at	MAP3K10	1.07731	2.1101
212951_at	GPR116	1.07582	2.10791
218553_s_at	KCTD15	1.07289	2.10364
219400_at	CNTNAP1	1.07151	2.10162
219154_at	ARHF	1.0634	2.08985
211673_s_at	MOCS1	1.02929	2.04102
216122_at		1.02183	2.03049
210564_x_at	CFLAR	1.02174	2.03036
218849_s_at	RAI	1.00301	2.00417
564_at	GNA11	0.994438	1.9923
216830_at	LOC100508624	0.962453	1.94862
214595_at	KCNG1	0.602153	1.51798
201161_s_at	CSDA	0.0253784	1.01775
205046_at	CENPE	-0.089862	1.06427
203435_s_at	MME	-0.362882	1.28599
205240_at	LGN	-0.632427	1.55017
221704_s_at	VPS37B	-0.75491	1.68753
216248_s_at	NR4A2	-0.787489	1.72607
216236_s_at	SLC2A14,	-0.952462	1.93517
39318_at	TCL1A	-0.994585	1.99251
203749_s_at	RARA	-1.10501	2.151
213733_at	MYO1F	-1.15015	2.21937
205594_at	ZNF652	-1.23133	2.34784
219734_at	SIDT1	-1.23516	2.35407
202600_s_at	NRIP1	-1.26047	2.39573
215802_at		-1.29992	2.46216
209994_s_at	ABCB1	-1.4121	2.66124
219024_at	PLEKHA1	-1.50404	2.83636
206983_at	CCR6	-1.51859	2.8651
209421_at	MSH2	-1.52601	2.87988
218866_s_at	POLR3K	-1.55518	2.9387
209572_s_at	EED	-1.56176	2.95214
202498_s_at	SLC2A3	-1.59415	3.01916
212895_s_at	ABR	-1.6056	3.04323
212919_at	DCP2	-1.67077	3.18385
201700_at	CCND3	-1.73247	3.32296
201755_at	MCM5	-1.74188	3.34471
217865_at	GP	-1.76745	3.40451
218029_at	FAM65A	-1.85612	3.62034
212632_at	STX7	-1.85914	3.6279
214339_s_at	MAP4K1	-1.87135	3.65874
215096_s_at	ESD	-1.87436	3.66638
208914_at	GGA2	-1.89351	3.71538
213457_at	MFHAS1	-1.8951	3.71947
218612_s_at	TSSC4	-1.94747	3.85698
202153_s_at	NUP62	-1.97694	3.93658
213772_s_at	GGA2	-1.98311	3.95346
201170_s_at	BHLHB2	-1.98704	3.96423
221940_at	C18B11	-2.00237	4.00658
202900_s_at	NUP88	-2.00783	4.02177
210448_s_at	P2RX5	-2.01915	4.05345
208932_at	PPP4C	-2.02193	4.06128
209898_x_at	ITSN2	-2.0262	4.0733
218377_s_at	C21orf6	-2.02638	4.07381
206296_x_at	MAP4K1	-2.02659	4.07439
203302_at	DCK	-2.03459	4.09707
204826_at	CCNF	-2.05181	4.14625
219280_at	WDR9	-2.07054	4.20043
204446_s_at	ALOX5	-2.08579	4.24506
219014_at	PLAC8	-2.09193	4.26319
217191_x_at		-2.10139	4.29122
203334_at	DDX8	-2.11644	4.33621
212836_at	POLD3	-2.13769	4.40058
219997_s_at	COPS7B	-2.13923	4.40528
203241_at	UVRAG	-2.15121	4.44199
203867_s_at	NLE1	-2.16911	4.49745
206975_at	LTA	-2.18256	4.53958
214401_at	PAX1	-2.18445	4.54555
216237_s_at	MCM5	-2.21601	4.64606
204133_at	U3-55K	-2.23909	4.72099
205300_s_at	U1SNRNPBP	-2.2461	4.74398
209307_at	SWAP70	-2.25938	4.78784
204817_at	ESPL1	-2.2897	4.88953
209999_x_at	SOCS1	-2.29493	4.9073
220473_s_at	HSPC052	-2.29568	4.90984
217829_s_at	SAD1	-2.30373	4.93732
204057_at	ICSBP1	-2.32546	5.01226
213343_s_at	PP1665	-2.35068	5.10066
219355_at	CXorf57	-2.3643	5.14902
204833_at	APG12L	-2.38769	5.23318
211358_s_at	CIZ1	-2.40375	5.29177
202927_at	PIN1	-2.40441	5.2942
208068_x_at	GH1	-2.40566	5.29877
219753_at	STAG3	-2.41379	5.32873
204016_at	LARS2	-2.435	5.40765
216202_s_at	SPTLC2	-2.43622	5.41223
213570_at	EIF4EL3	-2.45258	5.47396
200816_s_at	PAFAH1B1	-2.48434	5.59578
222276_at	METTL2B	-2.51157	5.70239
208580_x_at	H4FE	-2.51262	5.70656
203832_at	SNRPF	-2.52682	5.763
221044_s_at	TRIM34	-2.54018	5.81661
218404_at	SNX10	-2.55439	5.87419
200934_at	DEK	-2.56239	5.90687
212068_s_at	BAT2L1	-2.57719	5.96775
218885_s_at	GALNT12	-2.58739	6.0101
200988_s_at	PSME3	-2.59845	6.05635
209650_s_at	C22orf4	-2.59847	6.05644
210410_s_at	MSH5	-2.60663	6.0908
212789_at	NCAPD3	-2.60711	6.09283
219814_at	MBNL3	-2.60789	6.0961
201970_s_at	NASP	-2.62767	6.18026
206550_s_at	NUP155	-2.63073	6.19339
203879_at	PIK3CD	-2.64086	6.23703
210707_x_at	PMS2L9	-2.6436	6.24888
207877_s_at	NVL	-2.67412	6.38251
215089_s_at	RBM10	-2.68843	6.44609
221059_s_at	CHST6	-2.68982	6.45233
44790_s_at	C13orf18	-2.70059	6.50069
214230_at	CDC42	-2.73726	6.66803
202974_at	MPP1	-2.7424	6.69181
217221_x_at	RBM10	-2.74384	6.69852
209470_s_at	GPM6A	-2.74965	6.72554
209949_at	NCF2	-2.75147	6.73404
218076_s_at	RICH1	-2.7593	6.7707
204689_at	HHEX	-2.76092	6.77827
209439_s_at	PHKA2	-2.81081	7.01679
210643_at	TNFSF11	-2.81256	7.02532
216033_s_at	FYN	-2.82409	7.08166
216583_x_at		-2.82455	7.08395
217422_s_at	CD22	-2.82511	7.08666
215933_s_at	HHEX	-2.84383	7.17925
204352_at	TRAF5	-2.84925	7.20627
212691_at	NUP188	-2.85317	7.22589
221809_at	RANBP10	-2.87234	7.32251
216503_s_at	MLLT10	-2.88018	7.36241
204228_at	PPIH	-2.89444	7.43557
214500_at	H2AFY	-2.91855	7.56087
207957_s_at	PRKCB1	-2.94044	7.67645
217867_x_at	BACE2	-2.95293	7.74319
218590_at	C10orf2	-2.95564	7.75776
209950_s_at	VILL	-2.98675	7.92689
214757_at	PMS2L9	-2.993	7.96128
205861_at	SPIB	-3.00313	8.0174
217789_at	SNX6	-3.00382	8.02122
202651_at	LPGAT1	-3.0063	8.03501
215714_s_at	SMARCA4	-3.02472	8.13824
212003_at	C1orf144	-3.03846	8.21614
208776_at	PSMD11	-3.05801	8.32821
216212_s_at	DKC1	-3.06337	8.35925
217931_at	TNRC5	-3.07006	8.3981
218922_s_at	LASS4	-3.072	8.40937
212170_at	RBM12	-3.08852	8.50623
205081_at	CRIP1	-3.0981	8.56291
208820_at	PTK2	-3.10467	8.60197
210394_x_at	SSX4	-3.13093	8.76001
209203_s_at	BICD2	-3.15341	8.89754
213237_at	C16orf88	-3.18605	9.10118
204192_at	CD37	-3.20463	9.21912
218069_at	DCTPP1	-3.27776	9.69849
203490_at	ELF4	-3.2782	9.70142
222335_at		-3.29742	9.83154
219497_s_at	BCL11A	-3.33811	10.1128
205527_s_at	GEMIN4	-3.35769	10.2509
205213_at	CENTB1	-3.36039	10.2702
201015_s_at	JUP	-3.42189	10.7175
207939_x_at	RNPS1	-3.4763	11.1294
219688_at	BBS7	-3.53381	11.582
202969_at	DYRK2	-3.54887	11.7035
205928_at	ZK1	-3.55341	11.7404
212596_s_at	HMG2L1	-3.5606	11.799
210279_at	GPR18	-3.56346	11.8225
203331_s_at	INPP5D	-3.60041	12.1292
207339_s_at	LTB	-3.61356	12.2402
209772_s_at	CD24	-3.65486	12.5957
211323_s_at	ITPR1	-3.87407	14.6626
203865_s_at	ADARB1	-3.91692	15.1046
202188_at	NUP93	-3.95844	15.5456
210463_x_at	TRMT1	-3.96324	15.5975
206693_at	IL7	-4.00476	16.0529
202694_at	STK17A	-4.01058	16.1178
202255_s_at	SIPA1L1	-4.14316	17.6692
214550_s_at	TRN-SR	-4.18736	18.2188
214097_at	RPS21	-4.20848	18.4876
217818_s_at	ARPC4	-4.41704	21.3629
206255_at	BLK	-4.52853	23.0793
218806_s_at	VAV3	-4.55125	23.4456
208438_s_at	FGR	-4.55773	23.5513
205987_at	CD1C	-4.65715	25.2315
204982_at	GIT2	-4.78005	27.475
266_s_at	CD24	-5.61144	48.889
